# Supplementary material for: Inferring Dealer Networks in the Foreign Exchange Market Using Conditional Transfer Entropy: Analysis of a Central Bank Announcement
Source: Entropy (Basel). 2024 Aug 29;26(9):738. doi: 10.3390/e26090738 (PMC11431758; doi:10.3390/e26090738)
Supplement: Supplementary file 1 [file entropy-26-00738-s001.zip]

Archive with 1 entries (1 files):
- entropy-3105006-supplementary.pdf
